# Supplementary material for: Loss of the transcription factor Meis1 prevents sympathetic neurons target-field innervation and increases susceptibility to sudden cardiac death
Source: eLife. 2016 Feb 8;5:e11627. doi: 10.7554/eLife.11627 (PMC4760953; doi:10.7554/eLife.11627)
Supplement: Figure 6—source data 1. — To identify Meis1 target genes, a ChIP-seq assay was conducted on E16.5 WT SCGs. The table includes the precipitated sequence ID (column A), the chromosome where the precipitated sequences match (column B), the start (column C) and the end (column D) of the precipitated sequences, the strand that the precipitated sequences recognize (column E), the name of the gene located within the 20kb of the precipitated sequence (column F), the gene accession number (column G), the strand where the 5’–3’ genes is located (column H) and the fold enrichment vs control experiment (column I). DOI: http://dx.doi.org/10.7554/eLife.11627.017 [file elife-11627-fig6-data1.xlsx]

## Sheet: Feuil1
#seq_id	chromosome	start	end	strand	annotation	Accession number	Strand	Fold enrichment
MACS_peak_1	chr1	6876357	6877457	+	St18	NM_173868	+	18.59
MACS_peak_3	chr1	13621282	13622426	+	Lactb2	NM_145381	-	12.39
MACS_peak_5	chr1	21291346	21292610	+	Gm4956	NR_002858	-	15.49
MACS_peak_7	chr1	33995192	33996346	+	Dst	NM_133833	+	14.30
MACS_peak_9	chr1	54178880	54180224	+	Hecw2	NM_172655	-	21.69
MACS_peak_10	chr1	59075689	59076983	+	Als2cr11	NM_175200	-	15.49
MACS_peak_11	chr1	60575632	60577242	+	Raph1	NM_001045513	-	15.49
MACS_peak_12	chr1	73443161	73444569	+	D530049I02Rik	NR_040605	+	12.75
MACS_peak_14	chr1	89529581	89530947	+	Agap1	NM_178119	+	15.49
MACS_peak_15	chr1	90148517	90149751	+	Iqca	NM_029122	-	13.58
MACS_peak_18	chr1	110134287	110135281	+	Cdh7	NM_172853	+	21.69
MACS_peak_19	chr1	127481506	127482713	+	Mgat5	NM_145128	+	13.58
MACS_peak_20	chr1	129618430	129619569	+	Thsd7b	NM_172485	+	18.59
MACS_peak_21	chr1	133042016	133043080	+	Pik3c2b	NM_001099276	+	15.49
MACS_peak_22	chr1	135471526	135472370	+	Nav1	NM_173437	-	21.69
MACS_peak_23	chr1	138484488	138485824	+	Nek7	NM_021605	-	18.59
MACS_peak_24	chr1	150785393	150786679	+	Hmcn1	NM_001024720	-	15.49
MACS_peak_26	chr1	158935341	158936701	+	Pappa2	NM_001085376	-	18.59
MACS_peak_29	chr1	167002905	167004073	+	Fam78b	NM_175461	+	12.39
MACS_peak_31	chr1	188618246	188619239	+	Ush2a	NM_021408	+	15.49
MACS_peak_33	chr10	21587485	21589125	+	1700020N01Rik	NR_027968	+	21.69
MACS_peak_34	chr10	23898805	23899814	+	Vnn1	NM_011704	+	15.49
MACS_peak_38	chr10	41748544	41749899	+	Cep57l1	NM_029132	-	21.69
MACS_peak_39	chr10	45462763	45463382	+	Lin28b	NM_001031772	-	21.69
MACS_peak_41	chr10	63583809	63584694	+	Ctnna3	NM_001164376	+	25.74
MACS_peak_42	chr10	67014590	67015838	+	Reep3	NM_178606	-	18.59
MACS_peak_43	chr10	68097553	68098891	+	Arid5b	NM_023598	-	18.59
MACS_peak_44	chr10	68271620	68272954	+	Arid5b	NM_023598	-	12.39
MACS_peak_45	chr10	70194792	70195691	+	Ccdc6	NM_001111121	+	35.32
MACS_peak_47	chr10	84816263	84817131	+	Rfx4	NM_001024918	+	21.69
MACS_peak_48	chr10	84838242	84839047	+	Rfx4	NM_027689	+	21.69
MACS_peak_49	chr10	86873288	86874207	+	Stab2	NM_138673	-	21.69
MACS_peak_50	chr10	89910358	89911547	+	Anks1b	NM_001128086	+	15.49
MACS_peak_51	chr10	90717935	90719296	+	Anks1b	NM_001177398	+	18.59
MACS_peak_54	chr10	108594186	108595419	+	Syt1	NM_001252341	-	14.30
MACS_peak_55	chr10	116387215	116388176	+	Ptprb	NM_029928	+	18.59
MACS_peak_60	chr11	30967167	30968313	+	Asb3	NM_023906	+	15.49
MACS_peak_62	chr11	34317087	34318444	+	Fam196b	NM_001025382	+	21.69
MACS_peak_63	chr11	43731895	43733127	+	Ttc1	NM_133795	-	15.49
MACS_peak_64	chr11	43769530	43770225	+	Adra1b	NM_007416	-	19.02
MACS_peak_65	chr11	46047109	46047692	+	Adam19	NM_009616	+	12.39
MACS_peak_66	chr11	46607629	46608994	+	Dppa1	NM_001163358	-	15.49
MACS_peak_67	chr11	57515484	57516497	+	Fam114a2	NM_026342	-	16.30
MACS_peak_68	chr11	61224279	61225526	+	Aldh3a1	NM_007436	+	15.49
MACS_peak_69	chr11	68108351	68109635	+	Stx8	NM_018768	+	18.59
MACS_peak_70	chr11	68224996	68226240	+	Ntn1	NM_008744	-	18.59
MACS_peak_71	chr11	72966339	72967629	+	Atp2a3	NM_001163337	+	12.39
MACS_peak_72	chr11	74097705	74099007	+	Zfp616	NM_001177570	+	15.49
MACS_peak_73	chr11	78197279	78198524	+	Proca1	NM_001045516	+	27.88
MACS_peak_76	chr11	90288157	90289272	+	Mmd	NM_026178	+	12.39
MACS_peak_78	chr11	100930808	100931632	+	Stat3	NM_213659	-	21.69
MACS_peak_79	chr11	102125879	102126973	+	Pyy	NM_145435	-	12.39
MACS_peak_80	chr11	103367111	103368283	+	Plekhm1	NM_183034	-	12.39
MACS_peak_81	chr11	104521126	104522819	+	Cdc27	NM_145436	-	27.88
MACS_peak_82	chr11	104527433	104530102	+	Cdc27	NM_145436	-	74.35
MACS_peak_83	chr11	105794356	105795354	+	Tanc2	NM_181071	+	10.87
MACS_peak_85	chr11	113905139	113906294	+	Sdk2	NM_172800	-	27.88
MACS_peak_87	chr11	114552239	114553615	+	Mir466n	NR_037269	-	12.07
MACS_peak_89	chr12	4417246	4418200	+	Ncoa1	NM_010881	-	34.08
MACS_peak_92	chr12	28564514	28565749	+	Allc	NM_053156	-	13.58
MACS_peak_94	chr12	31744396	31745518	+	Cog5	NM_001163126	+	18.59
MACS_peak_96	chr12	36135701	36136589	+	Bzw2	NM_025840	-	30.98
MACS_peak_97	chr12	36651673	36652573	+	Ispd	NM_178629	+	21.13
MACS_peak_98	chr12	52199764	52200436	+	Nubpl	NM_029760	+	24.78
MACS_peak_99	chr12	54906077	54907284	+	Baz1a	NM_013815	-	18.59
MACS_peak_100	chr12	69584842	69585742	+	Sos2	NM_001135559	-	20.02
MACS_peak_101	chr12	72406467	72407508	+	Rtn1	NM_153457	-	15.49
MACS_peak_102	chr12	75583678	75584708	+	Ppp2r5e	NM_012024	-	10.87
MACS_peak_103	chr12	80096064	80097646	+	Zfp36l1	NM_007564	-	34.08
MACS_peak_104	chr12	83836133	83837494	+	Numb	NM_001136075	-	12.39
MACS_peak_105	chr12	87186464	87187348	+	Tmed8	NM_001033475	-	12.22
MACS_peak_108	chr12	103678762	103679534	+	Serpina1f	NM_001164742	-	21.69
MACS_peak_110	chr12	118002358	118003477	+	Dnahc11	NM_010060	-	15.21
MACS_peak_113	chr13	23872947	23874014	+	Slc17a1	NM_009198	+	9.88
MACS_peak_114	chr13	27205658	27206560	+	Prl3c1	NM_001163218	+	27.88
MACS_peak_115	chr13	40988492	40990247	+	Pak1ip1	NM_026550	+	24.78
MACS_peak_116	chr13	41184699	41185521	+	Elovl2	NM_019423	-	21.69
MACS_peak_118	chr13	48024256	48025397	+	4931429P17Rik	NR_038004	-	13.58
MACS_peak_119	chr13	48284280	48285482	+	A330048O09Rik	NR_045162	-	15.49
MACS_peak_123	chr13	58230318	58231685	+	Gkap1	NM_019832	-	12.39
MACS_peak_124	chr13	58768005	58768909	+	4930455J16Rik	NR_045469	-	40.27
MACS_peak_126	chr13	64366913	64368302	+	Ctsl	NM_009984	-	18.59
MACS_peak_127	chr13	67309391	67310508	+	Zfp595	NM_177622	-	16.30
MACS_peak_133	chr13	94405924	94407306	+	Ap3b1	NM_009680	+	18.59
MACS_peak_134	chr13	98876708	98877921	+	Tnpo1	NM_001048267	-	21.69
MACS_peak_136	chr13	108727167	108728040	+	Pde4d	NM_011056	+	21.69
MACS_peak_137	chr13	113479530	113480576	+	4921509O07Rik	NR_045501	-	13.58
MACS_peak_138	chr14	12377405	12378788	+	Cadps	NM_012061	-	17.53
MACS_peak_139	chr14	12465906	12467238	+	Cadps	NM_012061	-	18.59
MACS_peak_140	chr14	20323058	20323960	+	Ecd	NM_027475	-	24.78
MACS_peak_143	chr14	32853793	32854680	+	Vstm4	NM_178791	+	21.73
MACS_peak_144	chr14	34630235	34631189	+	Mir297-1	NR_029647	-	16.30
MACS_peak_148	chr14	45202836	45203700	+	Txndc16	NM_172597	-	21.69
MACS_peak_149	chr14	47534318	47535435	+	Fbxo34	NM_030236	+	21.69
MACS_peak_150	chr14	57439656	57441030	+	Ift88	NM_009376	+	12.39
MACS_peak_153	chr14	59613892	59614794	+	Shisa2	NM_145463	+	30.98
MACS_peak_154	chr14	67849832	67851126	+	Dock5	NM_177780	-	12.39
MACS_peak_155	chr14	70014088	70015135	+	Pebp4	NM_028560	+	18.59
MACS_peak_156	chr14	78525500	78526716	+	Akap11	NM_001164503	-	21.69
MACS_peak_157	chr14	78671711	78672998	+	Dgkh	NM_001081336	-	15.49
MACS_peak_161	chr14	103611509	103612749	+	Scel	NM_022886	+	12.39
MACS_peak_163	chr14	104937072	104938003	+	D130009I18Rik	NR_015593	+	16.30
MACS_peak_166	chr15	7836911	7838089	+	Gdnf	NM_010275	+	17.16
MACS_peak_167	chr15	11962865	11964252	+	1700047G03Rik	NR_040447	+	15.49
MACS_peak_169	chr15	26010835	26011892	+	Zfp622	NM_144523	+	13.58
MACS_peak_170	chr15	37573309	37574553	+	Ncald	NM_001170866	-	18.59
MACS_peak_173	chr15	79724446	79725779	+	Sun2	NM_001205346	-	10.87
MACS_peak_174	chr15	81732849	81733829	+	Rangap1	NM_001146174	-	15.49
MACS_peak_175	chr15	84456208	84457638	+	1810041L15Rik	NM_001163145	-	12.39
MACS_peak_176	chr15	85368209	85369431	+	Atxn10	NM_016843	+	18.59
MACS_peak_178	chr15	87643391	87644625	+	Fam19a5	NM_134096	+	21.69
MACS_peak_181	chr15	93494274	93495384	+	Pphln1	NM_001083114	+	14.30
MACS_peak_184	chr15	98708124	98709274	+	Ccdc65	NM_153518	+	12.39
MACS_peak_185	chr15	99859815	99861020	+	Lima1	NM_001113545	-	10.87
MACS_peak_187	chr16	9683464	9684527	+	Grin2a	NM_008170	-	18.59
MACS_peak_188	chr16	17221967	17222910	+	Rimbp3	NM_001033338	+	24.78
MACS_peak_191	chr16	30808192	30809339	+	Mir1195	NR_035427	-	15.09
MACS_peak_192	chr16	35617133	35618433	+	Sema5b	NM_013661	+	18.59
MACS_peak_193	chr16	36577253	36578289	+	Casr	NM_013803	-	12.39
MACS_peak_194	chr16	37141430	37142408	+	Stxbp5l	NM_001114611	-	21.69
MACS_peak_198	chr16	72803947	72804856	+	Robo1	NM_019413	+	14.94
MACS_peak_202	chr16	93981197	93982574	+	Cldn14	NM_019500	-	15.49
MACS_peak_203	chr16	96504667	96505810	+	Pcp4	NM_008791	+	14.30
MACS_peak_204	chr16	97354165	97355397	+	Bace2	NM_019517	+	18.59
MACS_peak_207	chr17	24318442	24319642	+	Abca17	NM_001031621	-	16.30
MACS_peak_208	chr17	30127626	30128579	+	Zfand3	NM_148926	+	15.53
MACS_peak_209	chr17	31310844	31311851	+	Slc37a1	NM_001242427	+	18.59
MACS_peak_210	chr17	31617092	31618489	+	Cbs	NM_001271353	-	15.49
MACS_peak_212	chr17	32526257	32527232	+	Cyp4f17	NM_001101445	+	15.49
MACS_peak_213	chr17	33600648	33601770	+	Myo1f	NM_053214	+	16.30
MACS_peak_214	chr17	36654396	36655684	+	H2-M9	NM_008205	-	15.49
MACS_peak_215	chr17	39842430	39849170	+	Rn45s	NR_046233	+	17.93
MACS_peak_216	chr17	50793702	50794863	+	Tbc1d5	NM_028162	-	18.59
MACS_peak_217	chr17	51779756	51780538	+	Satb1	NM_001163630	-	19.02
MACS_peak_218	chr17	56199629	56200745	+	Dpp9	NM_172624	-	18.59
MACS_peak_219	chr17	69292013	69293400	+	Epb4.1l3	NM_013813	+	15.49
MACS_peak_222	chr17	85057591	85058067	+	Slc3a1	NM_009205	+	27.88
MACS_peak_223	chr17	88106310	88107694	+	Gm4832	NM_001190356	+	15.49
MACS_peak_224	chr17	88132184	88133482	+	Gm4832	NM_001190356	+	12.39
MACS_peak_225	chr18	10009857	10010583	+	Usp14	NM_021522	-	24.78
MACS_peak_226	chr18	10522836	10524212	+	Greb1l	NM_001083628	+	15.49
MACS_peak_227	chr18	11761141	11762309	+	Rbbp8	NM_001081223	+	18.59
MACS_peak_228	chr18	12677182	12678475	+	Ttc39c	NM_028341	+	13.58
MACS_peak_229	chr18	12997697	12999011	+	Impact	NM_008378	+	12.39
MACS_peak_231	chr18	21258507	21259746	+	Fam59a	NM_001033445	-	13.58
MACS_peak_233	chr18	22702981	22704171	+	Nol4	NM_001161483	-	15.49
MACS_peak_237	chr18	64360787	64362057	+	Onecut2	NM_194268	+	15.49
MACS_peak_238	chr18	65427050	65428337	+	Malt1	NM_172833	+	68.16
MACS_peak_239	chr18	66197886	66198837	+	Ccbe1	NM_178793	-	15.50
MACS_peak_241	chr19	9131570	9133423	+	Asrgl1	NM_025610	-	18.11
MACS_peak_242	chr19	31420102	31420827	+	Prkg1	NM_011160	-	19.02
MACS_peak_243	chr19	36867045	36868426	+	Tnks2	NM_001163635	+	21.69
MACS_peak_244	chr19	41186673	41187783	+	Tll2	NM_011904	-	13.58
MACS_peak_245	chr19	45729291	45730548	+	4933429K18Rik	NR_045307	-	12.39
MACS_peak_246	chr19	46709512	46710714	+	As3mt	NM_020577	+	18.11
MACS_peak_247	chr19	53650739	53652095	+	Smc3	NM_007790	+	12.39
MACS_peak_248	chr19	55552370	55553127	+	Vti1a	NM_016862	+	14.40
MACS_peak_249	chr19	58996303	58997280	+	4930506M07Rik	NM_001114312	-	13.58
MACS_peak_251	chr2	3390719	3391418	+	Meig1	NM_008579	-	21.69
MACS_peak_252	chr2	4891444	4892520	+	Sephs1	NM_175400	+	15.49
MACS_peak_256	chr2	12293604	12294509	+	Itga8	NM_001001309	-	19.02
MACS_peak_257	chr2	13695056	13696453	+	St8sia6	NM_145838	-	18.59
MACS_peak_258	chr2	15045434	15046428	+	Nsun6	NM_001165942	-	18.11
MACS_peak_259	chr2	16667549	16668805	+	Plxdc2	NM_026162	+	16.30
MACS_peak_260	chr2	16682661	16683599	+	Plxdc2	NM_026162	+	71.35
MACS_peak_262	chr2	25551652	25552955	+	Traf2	NM_009422	-	57.05
MACS_peak_264	chr2	60866676	60868286	+	Rbms1	NM_001141932	-	18.59
MACS_peak_265	chr2	70061244	70062377	+	Myo3b	NM_177376	+	18.59
MACS_peak_266	chr2	71800000	71801216	+	Itga6	NM_008397	+	12.39
MACS_peak_267	chr2	74522196	74522936	+	Lnp	NM_027133	-	12.68
MACS_peak_273	chr2	104180259	104181124	+	D430041D05Rik	NM_001033347	-	18.11
MACS_peak_274	chr2	120463398	120464440	+	4931402G19Rik	NR_040608	-	12.68
MACS_peak_275	chr2	120485196	120486583	+	Capn3	NM_001109761	+	15.49
MACS_peak_276	chr2	121359970	121361001	+	Ckmt1	NM_009897	+	18.59
MACS_peak_277	chr2	126147462	126148410	+	4930525F21Rik	NM_029455	-	68.16
MACS_peak_278	chr2	128647929	128649082	+	Anapc1	NM_008569	-	18.59
MACS_peak_280	chr2	132617091	132618371	+	AU019990	NR_033469	+	15.49
MACS_peak_282	chr2	144055431	144057123	+	Banf2	NM_207275	+	16.30
MACS_peak_283	chr2	144278923	144280193	+	8430406I07Rik	NM_028984	+	12.39
MACS_peak_285	chr2	167228987	167230361	+	Ptgis	NM_008968	-	18.59
MACS_peak_286	chr2	167305780	167307025	+	B4galt5	NM_019835	-	12.39
MACS_peak_291	chr3	5238032	5238839	+	Zfhx4	NM_030708	+	16.54
MACS_peak_294	chr3	26115643	26116780	+	Nlgn1	NM_001163387	-	15.49
MACS_peak_297	chr3	34622655	34624104	+	Sox2ot	NR_015580	+	18.59
MACS_peak_298	chr3	45436380	45437340	+	1700027H10Rik	NR_040594	-	13.58
MACS_peak_300	chr3	55747449	55748812	+	Nbea	NM_030595	-	16.30
MACS_peak_301	chr3	57558059	57559025	+	Wwtr1	NM_133784	-	18.59
MACS_peak_304	chr3	79917056	79918041	+	Fam198b	NM_133187	+	12.35
MACS_peak_305	chr3	88156168	88157532	+	Mef2d	NM_133665	+	15.49
MACS_peak_306	chr3	88239377	88240367	+	Rhbg	NM_021375	-	15.49
MACS_peak_307	chr3	94535494	94537051	+	Snx27	NM_001082484	-	21.69
MACS_peak_310	chr3	102183484	102184930	+	Vangl1	NM_001165951	-	15.71
MACS_peak_311	chr3	108729664	108730917	+	Gpsm2	NM_029522	-	15.49
MACS_peak_314	chr3	126384194	126385439	+	Arsj	NM_173451	+	15.49
MACS_peak_315	chr3	129516356	129518039	+	Elovl6	NM_130450	+	24.78
MACS_peak_316	chr3	129593068	129594288	+	Elovl6	NM_130450	+	13.58
MACS_peak_318	chr3	143690022	143691002	+	Gm6260	NR_040405	-	16.30
MACS_peak_319	chr3	145661987	145663176	+	Cyr61	NM_010516	-	15.49
MACS_peak_323	chr3	159510754	159512135	+	Depdc1a	NM_001172093	+	18.59
MACS_peak_324	chr4	4757563	4758841	+	Impad1	NM_177730	-	11.44
MACS_peak_325	chr4	14967239	14968781	+	Necab1	NM_178617	-	21.69
MACS_peak_326	chr4	20247904	20248761	+	Nkain3	NM_172987	-	19.02
MACS_peak_327	chr4	24661058	24662419	+	Klhl32	NM_001163020	-	12.39
MACS_peak_329	chr4	40716467	40717466	+	Dnaja1	NM_008298	+	15.21
MACS_peak_330	chr4	44095328	44096370	+	Gne	NM_015828	-	18.59
MACS_peak_331	chr4	46201251	46202147	+	Xpa	NM_011728	-	27.17
MACS_peak_332	chr4	47274606	47275826	+	Col15a1	NM_009928	+	18.59
MACS_peak_337	chr4	94931769	94933407	+	Eqtn	NM_027089	-	16.30
MACS_peak_338	chr4	103051351	103052466	+	Wdr78	NM_146254	-	18.59
MACS_peak_339	chr4	109190076	109191108	+	Osbpl9	NM_133885	-	18.59
MACS_peak_340	chr4	116071514	116072659	+	Uqcrh	NM_025641	-	13.58
MACS_peak_341	chr4	121024476	121025370	+	Smap2	NM_133716	-	24.45
MACS_peak_342	chr4	134317219	134318759	+	Trim63	NM_001039048	+	16.30
MACS_peak_343	chr4	134691441	134692718	+	Man1c1	NM_207237	-	15.49
MACS_peak_344	chr4	135587251	135588426	+	Grhl3	NM_001013756	-	9.88
MACS_peak_346	chr4	139285483	139286592	+	Capzb	NM_001271406	+	15.49
MACS_peak_348	chr4	147349431	147350708	+	Gm13152	NM_001039209	+	12.39
MACS_peak_353	chr5	19440812	19442108	+	Magi2	NM_001170746	+	14.30
MACS_peak_354	chr5	24877610	24879613	+	Prkag2	NM_001170556	-	21.73
MACS_peak_356	chr5	34832874	34834182	+	Htt	NM_010414	+	15.49
MACS_peak_357	chr5	43513703	43514584	+	C1qtnf7	NM_001135172	+	20.70
MACS_peak_358	chr5	52654713	52655610	+	Sepsecs	NM_172490	-	24.78
MACS_peak_361	chr5	64226635	64227989	+	Tbc1d1	NM_019636	+	18.59
MACS_peak_362	chr5	66013226	66014888	+	Rbm47	NM_139065	-	18.59
MACS_peak_367	chr5	86058683	86059393	+	Cenpc1	NM_007683	-	21.69
MACS_peak_368	chr5	89535764	89536686	+	Npffr2	NM_133192	+	49.57
MACS_peak_369	chr5	91385898	91387096	+	Btc	NM_007568	-	18.59
MACS_peak_370	chr5	92501342	92502240	+	Scarb2	NM_007644	-	24.15
MACS_peak_372	chr5	105831206	105832331	+	Lrrc8d	NM_001122768	+	18.59
MACS_peak_373	chr5	114172675	114174255	+	Acacb	NM_133904	+	117.73
MACS_peak_375	chr5	115050576	115051959	+	Sppl3	NM_029012	+	13.58
MACS_peak_377	chr5	123801490	123802551	+	Kntc1	NM_001042421	+	21.69
MACS_peak_378	chr5	125100203	125101424	+	Ncor2	NM_001253904	-	8.85
MACS_peak_379	chr5	125322182	125323199	+	Scarb1	NM_001205083	-	18.59
MACS_peak_380	chr5	128430630	128431239	+	Tmem132d	NM_172885	-	21.69
MACS_peak_381	chr5	128837714	128839064	+	Rimbp2	NM_001081388	-	12.39
MACS_peak_382	chr5	131519306	131520213	+	Auts2	NM_177047	-	52.52
MACS_peak_383	chr5	132088852	132090106	+	Auts2	NM_177047	-	18.59
MACS_peak_386	chr5	149247751	149248921	+	Alox5ap	NM_009663	+	34.08
MACS_peak_387	chr5	149632800	149633515	+	Hsph1	NM_013559	-	17.29
MACS_peak_391	chr6	21828086	21829161	+	Tspan12	NM_173007	-	15.09
MACS_peak_392	chr6	30707282	30708163	+	Tsga14	NM_031998	-	18.90
MACS_peak_395	chr6	61482135	61483200	+	Fam190a	NM_183310	+	16.30
MACS_peak_397	chr6	70884354	70885664	+	Eif2ak3	NM_010121	+	12.39
MACS_peak_398	chr6	73090391	73091773	+	Dnahc6	NM_001164669	-	12.39
MACS_peak_402	chr6	120073495	120074400	+	Ninj2	NM_016718	+	21.69
MACS_peak_403	chr6	125617049	125618941	+	Vwf	NM_011708	+	34.21
MACS_peak_404	chr6	125876507	125877681	+	Ano2	NM_153589	+	108.43
MACS_peak_405	chr6	127634758	127635938	+	Efcab4b	NM_001033464	+	12.39
MACS_peak_406	chr6	127735689	127737125	+	Prmt8	NM_201371	-	18.59
MACS_peak_407	chr6	131377113	131378023	+	Csda	NM_011733	-	45.28
MACS_peak_409	chr6	134112525	134112996	+	Etv6	NM_007961	+	21.69
MACS_peak_410	chr6	138420439	138421590	+	Lmo3	NM_207222	-	21.73
MACS_peak_411	chr6	142192970	142194239	+	Slco1a6	NM_023718	-	12.39
MACS_peak_412	chr6	143119417	143120256	+	5730419I09Rik	NM_001109688	-	21.69
MACS_peak_413	chr6	143257344	143258676	+	D6Ertd474e	NR_027803	+	15.49
MACS_peak_414	chr6	147006724	147007880	+	Ppfibp1	NM_026221	+	19.02
MACS_peak_416	chr7	3391881	3393171	+	Cacng8	NM_133190	+	11.68
MACS_peak_417	chr7	4114820	4116067	+	9430041J12Rik	NR_033568	-	18.59
MACS_peak_418	chr7	19880039	19880850	+	Ceacam19	NM_177036	-	27.88
MACS_peak_422	chr7	42431612	42432959	+	Vmn2r-ps60	NR_028441	-	15.49
MACS_peak_423	chr7	44179652	44180996	+	Klk1b24	NM_010643	+	15.49
MACS_peak_424	chr7	45622518	45624172	+	Izumo1	NM_001018013	+	41.65
MACS_peak_427	chr7	65798797	65800126	+	1810008I18Rik	NR_045301	+	15.49
MACS_peak_429	chr7	66425011	66426367	+	Aldh1a3	NM_053080	-	12.39
MACS_peak_430	chr7	68108181	68109412	+	Igf1r	NM_010513	+	12.39
MACS_peak_431	chr7	68303825	68304568	+	Fam169b	NM_001013811	+	21.69
MACS_peak_432	chr7	73448378	73449565	+	Chd2	NM_001081345	-	10.87
MACS_peak_433	chr7	73465648	73466571	+	Chd2	NM_001081345	-	21.69
MACS_peak_434	chr7	78603634	78604922	+	E430016F16Rik	NR_015542	-	12.39
MACS_peak_435	chr7	88311909	88312726	+	Ctsc	NM_009982	+	21.69
MACS_peak_436	chr7	102845033	102846333	+	Olfr566	NM_001011536	-	15.49
MACS_peak_437	chr7	113815136	113816279	+	Spon1	NM_145584	+	16.30
MACS_peak_438	chr7	114451997	114453332	+	Pde3b	NM_011055	+	12.39
MACS_peak_439	chr7	114455682	114456883	+	Pde3b	NM_011055	+	18.59
MACS_peak_441	chr7	118829495	118830804	+	9030624J02Rik	NM_027815	+	12.39
MACS_peak_442	chr7	120813736	120814916	+	Vwa3a	NM_177697	+	10.87
MACS_peak_444	chr7	130833934	130835375	+	Btbd16	NM_001081038	+	21.73
MACS_peak_445	chr7	135011489	135012857	+	Dock1	NM_001033420	+	12.39
MACS_peak_446	chr7	139919820	139920904	+	Kndc1	NM_177261	+	16.30
MACS_peak_447	chr7	141041880	141042778	+	B4galnt4	NM_177897	+	24.78
MACS_peak_448	chr7	143354784	143355916	+	Kcnq1	NM_008434	+	16.30
MACS_peak_449	chr7	143367278	143368890	+	Kcnq1	NM_008434	+	16.30
MACS_peak_451	chr8	13634215	13635162	+	Rasa3	NM_009025	-	18.59
MACS_peak_452	chr8	15998405	15999486	+	Csmd1	NM_053171	-	18.59
MACS_peak_453	chr8	24063566	24064592	+	Zmat4	NM_177086	+	15.52
MACS_peak_454	chr8	31253202	31254470	+	Fut10	NM_001012517	+	18.59
MACS_peak_456	chr8	38220751	38222324	+	Sgcz	NM_145841	-	12.39
MACS_peak_457	chr8	38515453	38516775	+	Sgcz	NM_145841	-	15.49
MACS_peak_460	chr8	54502678	54503654	+	Spcs3	NM_029701	-	15.49
MACS_peak_461	chr8	60671125	60671971	+	Mfap3l	NM_001177882	+	21.69
MACS_peak_462	chr8	63157436	63158643	+	Spock3	NM_023689	+	18.59
MACS_peak_465	chr8	83010942	83012248	+	Rnf150	NM_177378	+	14.30
MACS_peak_466	chr8	106111747	106112665	+	Nfatc3	NM_010901	+	21.69
MACS_peak_468	chr8	109706982	109707884	+	Zfp821	NM_029468	+	36.22
MACS_peak_469	chr8	110498436	110499327	+	Hydin	NM_172916	+	19.02
MACS_peak_470	chr8	115109634	115111074	+	Wwox	NM_019573	+	18.59
MACS_peak_471	chr8	116906651	116907851	+	2310061C15Rik	NM_026844	-	18.59
MACS_peak_472	chr8	123863798	123864982	+	1700054N08Rik	NM_028536	-	18.59
MACS_peak_473	chr8	124236780	124237710	+	Galnt2	NM_139272	+	18.59
MACS_peak_476	chr9	10671935	10672839	+	Cntn5	NM_001033359	-	34.08
MACS_peak_478	chr9	13083799	13084591	+	4930568E12Rik	NR_040755	-	21.69
MACS_peak_481	chr9	19574605	19575899	+	Olfr854	NM_146522	-	37.18
MACS_peak_482	chr9	21393199	21394503	+	Ilf3	NM_001042708	+	18.59
MACS_peak_483	chr9	22255822	22256920	+	Zfp599	NM_181419	-	13.58
MACS_peak_484	chr9	24785247	24786255	+	Tbx20	NM_001205085	-	18.59
MACS_peak_485	chr9	35304525	35305940	+	4933422A05Rik	NR_040715	+	2.78
MACS_peak_486	chr9	43779854	43781158	+	Pvrl1	NM_021424	+	11.44
MACS_peak_487	chr9	45598022	45599412	+	Dscaml1	NM_001081270	+	18.59
MACS_peak_488	chr9	50933619	50934754	+	Sik2	NM_178710	-	15.49
MACS_peak_490	chr9	53483140	53484087	+	Atm	NM_007499	-	24.78
MACS_peak_495	chr9	66039735	66041137	+	Csnk1g1	NM_173185	+	13.58
MACS_peak_496	chr9	70734285	70735018	+	Adam10	NM_007399	+	19.02
MACS_peak_497	chr9	70804987	70806675	+	Lipc	NM_008280	-	89.84
MACS_peak_499	chr9	88552811	88553699	+	Zfp949	NM_001142943	+	40.27
MACS_peak_501	chr9	89914688	89916480	+	Rasgrf1	NM_001039655	+	18.81
MACS_peak_502	chr9	96849107	96850745	+	Acpl2	NM_153420	-	18.59
MACS_peak_505	chrX	20626340	20627610	+	Rbm10	NM_145627	+	18.59
MACS_peak_507	chrX	36199822	36200908	+	Zcchc12	NM_028325	+	16.30
MACS_peak_509	chrX	73637689	73639000	+	Dusp9	NM_029352	+	12.39
MACS_peak_511	chrX	104180563	104181465	+	C77370	NM_001077354	-	21.69
MACS_peak_515	chrX	155128197	155129435	+	1700042B14Rik	NM_001081671	-	12.39
