# Supplementary material for: Loss of the transcription factor Meis1 prevents sympathetic neurons target-field innervation and increases susceptibility to sudden cardiac death
Source: eLife. 2016 Feb 8;5:e11627. doi: 10.7554/eLife.11627 (PMC4760953; doi:10.7554/eLife.11627)
Supplement: Figure 6—source data 2. — The table indicates the precipitated sequence ID (column A) and the chromosome where the precipitated sequences match (column B). Bibliographical search for each identified Mei1 potential target genes revealed a strong enrichment in genes involved in synapse formation, function and architecture (column C), in target-field innervation (column D) and/or cardiac functions and/or pathologies (column E). DOI: http://dx.doi.org/10.7554/eLife.11627.018 [file elife-11627-fig6-data2.xlsx]

## Sheet: Feuil1
#seq_id	chromosome	Synapse function/architecture	Axonal growth/guidance	Heart functions/pathologies
MACS_peak_7	chr1		Dst
MACS_peak_11	chr1	Raph1	Raph1
MACS_peak_14	chr1	Agap1
MACS_peak_18	chr1	Cdh7	Cdh7
MACS_peak_20	chr1	Thsd7b		Thsd7b
MACS_peak_21	chr1	Pik3c2b		Pik3c2b
MACS_peak_22	chr1	Nav1	Nav1
MACS_peak_34	chr10			Vnn1
MACS_peak_41	chr10			Ctnna3
MACS_peak_49	chr10		Stab2
MACS_peak_50	chr10	Anks1b	Anks1b
MACS_peak_54	chr10	Syt1
MACS_peak_55	chr10			Ptprb
MACS_peak_64	chr11	Adra1b
MACS_peak_65	chr11		Adam19	Adam19
MACS_peak_69	chr11	Stx8
MACS_peak_70	chr11		Ntn1
MACS_peak_71	chr11			Atp2a3
MACS_peak_76	chr11			Mmd
MACS_peak_78	chr11	Stat3	Stat3	Stat3
MACS_peak_79	chr11	Pyy
MACS_peak_81	chr11		Cdc27
MACS_peak_83	chr11	Tanc2
MACS_peak_85	chr11	Sdk2
MACS_peak_87	chr11	Mir466n
MACS_peak_89	chr12	Ncoa1
MACS_peak_92	chr12		Ispd
MACS_peak_98	chr12			Nubpl
MACS_peak_101	chr12	Rtn1
MACS_peak_102	chr12		Ppp2r5e
MACS_peak_104	chr12	Numb	Numb	Numb
MACS_peak_110	chr12		Dnahc11
MACS_peak_113	chr13			Slc17a1
MACS_peak_114	chr13	Prl3c1		Prl3c1
MACS_peak_116	chr13			Elovl2
MACS_peak_123	chr13			Gkap1
MACS_peak_126	chr13		Ctsl
MACS_peak_133	chr13	Ap3b1		Ap3b1
MACS_peak_136	chr13	Pde4d
MACS_peak_138	chr14	Cadps
MACS_peak_140	chr14	Ecd
MACS_peak_166	chr15		Gdnf
MACS_peak_170	chr15	Ncald
MACS_peak_176	chr15		Atxn10
MACS_peak_187	chr16	Grin2a
MACS_peak_188	chr16	Rimbp3
MACS_peak_192	chr16	Sema5b	Sema5b
MACS_peak_193	chr16	Casr	Casr
MACS_peak_194	chr16	Stxbp5l
MACS_peak_198	chr16		Robo1
MACS_peak_203	chr16	Pcp4	Pcp4
MACS_peak_213	chr17	Myo1f	Myo1f
MACS_peak_217	chr17	Satb1
MACS_peak_219	chr17		Epb4.1l3
MACS_peak_225	chr18	Usp14
MACS_peak_229	chr18		Impact
MACS_peak_242	chr19	Prkg1	Prkg1
MACS_peak_246	chr19			As3mt
MACS_peak_248	chr19	Vti1a
MACS_peak_256	chr2	Itga8
MACS_peak_259	chr2		Plxdc2
MACS_peak_262	chr2	Traf2
MACS_peak_266	chr2		Itga6
MACS_peak_267	chr2	Lnp
MACS_peak_275	chr2	Capn3		Capn3
MACS_peak_276	chr2			Ckmt1
MACS_peak_278	chr2		Anapc1
MACS_peak_285	chr2			Ptgis
MACS_peak_286	chr2		B4galt5
MACS_peak_294	chr3	Nlgn1	Nlgn1
MACS_peak_300	chr3	Nbea	Nbea
MACS_peak_301	chr3	Wwtr1	Wwtr1
MACS_peak_305	chr3	Mef2d	Mef2d
MACS_peak_307	chr3	Snx27
MACS_peak_310	chr3			Vangl1
MACS_peak_311	chr3	Gpsm2
MACS_peak_319	chr3	Cyr61		Cyr61
MACS_peak_325	chr4	Necab1
MACS_peak_326	chr4		Nkain3
MACS_peak_330	chr4		Gne	Gne
MACS_peak_332	chr4		Col15a1	Col15a1
MACS_peak_341	chr4	Smap2
MACS_peak_342	chr4	Trim63		Trim63
MACS_peak_353	chr5	Magi2
MACS_peak_354	chr5			Prkag2
MACS_peak_356	chr5	Htt
MACS_peak_368	chr5	Npffr2
MACS_peak_369	chr5	Btc	Btc
MACS_peak_370	chr5		Scarb2
MACS_peak_373	chr5			Acacb
MACS_peak_379	chr5		Scarb1
MACS_peak_381	chr5	Rimbp2
MACS_peak_382	chr5	Auts2	Auts2
MACS_peak_386	chr5			Alox5ap
MACS_peak_391	chr6	Tspan12
MACS_peak_392	chr6	Tsga14
MACS_peak_397	chr6			Eif2ak3
MACS_peak_398	chr6	Dnahc6	Dnahc6
MACS_peak_402	chr6	Ninj2
MACS_peak_403	chr6			Vwf
MACS_peak_404	chr6	Ano2
MACS_peak_406	chr6			Prmt8
MACS_peak_414	chr6	Ppfibp1
MACS_peak_416	chr7	Cacng8
MACS_peak_423	chr7	Klk1b24
MACS_peak_430	chr7	Igf1r	Igf1r	Igf1r
MACS_peak_437	chr7	Spon1	Spon1	Spon1
MACS_peak_438	chr7			Pde3b
MACS_peak_442	chr7			Vwa3a
MACS_peak_445	chr7	Dock1	Dock1
MACS_peak_446	chr7		Kndc1
MACS_peak_447	chr7	B4galnt4
MACS_peak_448	chr7	Kcnq1		Kcnq1
MACS_peak_451	chr8	Rasa3
MACS_peak_452	chr8		Csmd1
MACS_peak_466	chr8	Nfatc3	Nfatc3
MACS_peak_473	chr8			Galnt2
MACS_peak_476	chr9	Cntn5	Cntn5	Cntn5
MACS_peak_482	chr9		Ilf3	Ilf3
MACS_peak_484	chr9		Tbx20	Tbx20
MACS_peak_486	chr9	Pvrl1	Pvrl1
MACS_peak_490	chr9	Atm	Atm
MACS_peak_495	chr9	Csnk1g1
MACS_peak_496	chr9	Adam10	Adam10	Adam10
MACS_peak_501	chr9	Rasgrf1	Rasgrf1
MACS_peak_505	chrX	Rbm10
